# Supplementary material for: First-in-Human Study of [68Ga]Ga-NODAGA-E[c(RGDyK)]2 PET for Integrin αvβ3 Imaging in Patients with Breast Cancer and Neuroendocrine Neoplasms: Safety, Dosimetry and Tumor Imaging Ability
Source: Diagnostics (Basel). 2022 Mar 30;12(4):851. doi: 10.3390/diagnostics12040851 (PMC9027224; doi:10.3390/diagnostics12040851)
Supplement: Supplementary file 1 [file diagnostics-12-00851-s001.zip]

Archive with 1 entries (1 files):
- diagnostics-1658458-supplementary.pdf
